# Supplementary material for: Identification of Potential Dipeptidyl Peptidase (DPP)-IV Inhibitors among Moringa oleifera Phytochemicals by Virtual Screening, Molecular Docking Analysis, ADME/T-Based Prediction, and In Vitro Analyses
Source: Molecules. 2020 Jan 2;25(1):189. doi: 10.3390/molecules25010189 (PMC6983023; doi:10.3390/molecules25010189)
Supplement: Supplementary file 1 [file molecules-25-00189-s001.zip]

Archive with 1 entries (1 files):
- molecules-678896-SI.xlsx
