# Supplementary material for: Identification of Potential Dipeptidyl Peptidase (DPP)-IV Inhibitors among Moringa oleifera Phytochemicals by Virtual Screening, Molecular Docking Analysis, ADME/T-Based Prediction, and In Vitro Analyses
Source: Molecules. 2020 Jan 2;25(1):189. doi: 10.3390/molecules25010189 (PMC6983023; doi:10.3390/molecules25010189)
Supplement: Supplementary file 1 [file molecules-25-00189-s001.zip › molecules-678896-SI.xlsx]

## Sheet: Sheet2
Compound number	Compound chemical name
1	O-Ethyl-4-[(α-L-rhamnosyloxy) benzyl] carbamate
2	4-[(α-L-rhamnosyloxy) benzyl] Isothiocyanate
3	Aurantiamide acetate
4	Niaziridin
5	Pyrrolemarumine-4''-O-α-L-rhamnopyranoside
6	4-[(2'-O-acetyl-α-L-rhamnosyloxy) benzyl] Isothiocyanate
7	4-(4'-O-methyl-α-L-rhamnosyloxy) benzyl nitrile
8	Moringyne
9	Vanillin
10	Benzylamine
11	Genistein
12	Epicatechin
13	4-[(3'-O-acetyl-α-L-rhamnosyloxy) benzyl] Isothiocyanate
14	Gallic acid
15	Salicylic acid
16	Gentisic acid
17	Caffeic acid
18	o-Coumaric acid
19	p-Coumaric acid
20	marumoside A
21	5,5-Dimethyloxazolidine-2-thione
22	Niazimicin
23	Niaziminin
24	Rutin
25	Chryseriol-7-O-rhamnoside
26	Quercetin
27	Isoquercetin
28	Astragalin
29	Rhamnetin
30	Kaempferol
31	Apigenin
32	6,8,3,5-Tetramethoxyapigenin
33	Luteolin
34	Daidzein
35	Myricetin
36	Procyanidins
37	Vicenin-2
38	Quercetin-3-O-glucoside
39	Quercetin-3-O-(6''-malonyl) glucoside
40	Quercetin 3-O-α-L-rhamnopyranosyl(1-6)-β-D-glucopyranoside
41	Kaempferol-3-O-glucoside
42	Kaempferol-3-rutinoside
43	Kaempferide
44	Kaempferol-3-O-(6''-malonyl) glucoside
45	Kaempherol-3-O-α-rhamnoside
46	3-O-(2'',3''-diacetylglucoside)
47	Kaempferol-3-O-[β-glucosyl-(1→ 2)]-[α-rhamnosyl-(1→6)]-β-glucoside-7-O-α-rhamnoside
48	Kaempferide-3-O-(2''-O-galloylrutinoside)-7-O-α-rhamnoside
49	Kaempferol-3-O-[α-rhamnosyl-(1→2)]-[α-rhamnosyl-(1→4)]β-glucoside-7-O-α-rhamnoside
50	4-(α-L-rhamnopyranosyloxy) benzyl glucosinolate (glucomoringin)
51	4-[(2'-O-acetyl-α-L-rhamnosyloxy) benzyl] Glucosinolate
52	4-[(3'-O-acetyl-α-L-rhamnosyloxy) benzyl] Glucosinolate
53	4-[(4'-O-Acetyl-α-L-rhamnosyloxy)benzyl] Glucosinolate
54	4-[(α-L-rhamnosyloxy) benzyl] Isothiocyanate
55	4-[(2'-O-acetyl-α-L-rhamnosyloxy) benzyl] Isothiocyanate
56	4-[(3'-O-acetyl-α-L-rhamnosyloxy) benzyl] Isothiocyanate
57	4-[(4'-O-acetyl-α-L-rhamnosyloxy) benzyl] Isothiocyanate
58	Benzyl glucosinolate (glucotropaeolin) Glucoconringiin
59	Sinalbin
60	Benzyl isothiocyanate
61	4-[(β-D-glucopyranosyl-1->4-α-L-rhamnopyranosyloxy) benzyl] Isothiocyanate
62	4'-hydroxyphenylethanamide-α-L-rhamnopyranoside(marumoside A)
63	3''-O-β-D-glucopyranosyl derivatives (marumoside B)
64	N, α-L-Rhamnopyranosyl vincosamide
65	5,5-Dimethyloxazolidine-2-thione
66	N-benzyl, S-ethylthioformate
67	1, 3-Dibenzyl urea
68	Pterygospermin
69	β-sitosterol
70	Stigmasterol
71	Cholest-5-en-3-ol
72	β-Sitosterol-3-O-β-D-galactopyranoside
73	Lupeol
74	Paullinic acid
75	Benzoic acid 4-O-β-glucoside
76	Benzoic acid 4-O-α-rhamnosyl-(1→ 2)-β-glucoside
77	Benzaldehyde 4-O-β-glucoside Niazirin
78	Niazirinin
79	4-(4'-O-methyl-α-L-rhamnosyloxy) benzyl nitrile
80	α-Phellandrene
81	p-Cymene
82	Eugenol
83	1,3-Dilinoleoyl-2-olein
84	6-Methoxy-acacetin-8-C-β-glucoside Benzylamine
85	D-allose
86	1,3-Dioleoyl-2-linolein
87	Behenic acid
88	Linolenic acid
89	Arachidic acid
90	Stearic acid
91	Palmitoleic acid
92	13-z-Lutein
93	15-z-β-Carotene
94	All-E-Zeaxanthin
95	Cryptochlorogenic acid
96	Neochlorogenic acid
97	p-Coumaric acid
98	Sinapic acid
99	All-E-lutein
100	All-E-luteoxanthin
101	Ellagic acid
102	Linoleic acid
103	Myristic acid
104	Syringic acid
105	Tocopherols
106	α-Amyrin
107	β-Amyrin
108	butyl p-hydroxyphenyl-acetate
109	Linoleic sitosteroate
110	4-hydroxy mullein
111	Niaziicine (N-benzyl, S- ethyl thioformate)
